# Supplementary material for: Composite Hydrogels Based on Poly(Ethylene Glycol) and Cellulose Macromonomers as Fortified Materials for Environmental Cleanup and Clean Water Safeguarding
Source: Int J Mol Sci. 2023 Apr 20;24(8):7558. doi: 10.3390/ijms24087558 (PMC10144984; doi:10.3390/ijms24087558)
Supplement: Supplementary file 1 [file ijms-24-07558-s001.zip]

Archive with 1 entries (1 files):
- ijms-2320384-supplementary.pdf
